# Supplementary material for: New Species of Mallocybe and Pseudosperma from North China
Source: J Fungi (Basel). 2022 Mar 2;8(3):256. doi: 10.3390/jof8030256 (PMC8949120; doi:10.3390/jof8030256)
Supplement: Supplementary file 1 [file jof-08-00256-s001.zip]

Archive with 3 entries (2 files):
- Supplementary/Table S1.pdf
- Supplementary/Table S2.pdf
- Supplementary/
